# Supplementary material for: Morphology and Molecular Composition of Purified Bovine Viral Diarrhea Virus Envelope
Source: PLoS Pathog. 2016 Mar 3;12(3):e1005476. doi: 10.1371/journal.ppat.1005476 (PMC4777508; doi:10.1371/journal.ppat.1005476)
Supplement: S1 Table — (XLSX) [file ppat.1005476.s002.xlsx]

## Sheet: Summary
	µM
# Has to be Lipid	µM								minus BG of Average of 4Aa and Aba
	infected cells			uninfected cells			Background		Virus
Lipid	1Aa	1Ab	1Ba	2Aa	2Ab	2Ba	4Aa	4Ba	3Aa	3Ba	3Ca neu
PC 30:0	3.43159	3.89798	23.8551	2.43973	3.17431	24.1277	0.0137013	0.0196343	0.301418	0.407181	1.51988
PC 32:0	4.04263	4.3059	26.7108	2.39167	3.38832	23.8855	0.0147222	0.00700337	0.608908	0.6726	3.53818
PC 34:0	0.88991	0.952155	6.4995	0.450112	0.631327	5.28621	0.00896048	0.00473758	0.186583	0.200015	1.32783
PC 36:0	0.196888	0.211924	1.73509	0.129982	0.176626	1.4357	0.00450796	0.00647523	0.00891523	0.0137463	0.148829
PC 38:0	0.109855	0.0978179	0.686343	0.0728717	0.0872741	0.677228	0.00671029	0.0148337	0	0	0.0193511
PC 30:1	0.421437	0.550335	3.26952	0.403526	0.388661	3.24007	0	0	0	0	0.14515
PC 32:1	3.91612	4.38426	29.6276	3.42527	3.65262	28.6857	0.00585796	0.00293551	0.316018	0.387681	1.6346
PC 34:1	7.73413	7.91049	55.967	5.98064	6.52936	50.0084	0.0290476	0.00634966	1.00372	1.16759	5.05262
PC 36:1	2.1162	2.24544	18.4155	1.61434	1.78464	17.0797	0.0143147	0.00376539	0.30631	0.37669	1.59469
PC 38:1	0.320239	0.304701	2.79473	0.223105	0.244238	2.85202	0	0.00288819	0.0442212	0.0459915	0.181847
PC 30:2	0	0	0	0	0	0	0	0.00189125	0	0	0.0244139
PC 32:2	4.77421	5.10707	32.5594	4.72867	4.38904	30.7839	0.00503399	0.00285216	0.197292	0.253948	1.18963
PC 34:2	19.105	19.5434	144.038	19.229	17.3075	129.158	0.0569585	0.0130578	2.00016	2.4924	14.3803
PC 36:2	17.9076	17.9099	138.403	16.8491	15.0296	118.215	0.0711464	0.013084	2.40848	2.97197	17.4112
PC 38:2	1.92398	1.88868	16.2327	1.6659	1.64576	15.421	0	0.00145665	0.226036	0.295983	1.22633
PC 32:3	0.936464	1.09869	5.91911	0.889962	0.906422	5.07639	0.00213576	0.00143482	0.0236619	0.0207707	0.153234
PC 34:3	6.81291	7.05385	50.7337	6.77232	5.90616	43.4959	0.00661764	0.00193019	0.324174	0.347524	2.01277
PC 36:3	17.1163	17.9471	121.577	16.39	14.6472	103.482	0.0160454	0.00247107	0.733595	0.796235	4.20762
PC 38:3	4.34945	4.34981	43.6017	4.44526	3.93177	39.8056	0.00189679	0.000599841	0.237518	0.249083	0.928961
PC 36:4	11.8566	13.4067	76.1588	11.0687	9.9881	57.726	0.00754693	0.00313315	0.208326	0.219399	1.42034
PC 38:4	4.88607	4.67208	47.4344	5.16008	4.10934	39.9666	0.00221727	0	0.158305	0.210855	0.914517
PC 40:4	0.864057	0.798445	10.3441	0.929153	0.760699	8.78155	0.00072019	0.00145993	0.0401517	0.0532569	0.183402
PC 36:5	2.62632	3.04819	19.4133	2.54061	2.25418	14.1112	0.00297493	0.00395939	0.0303353	0.030308	0.288544
PC 38:5	2.25289	2.41647	19.0447	2.23409	1.87271	14.5941	0.00204438	0.000770185	0.0386003	0.0458117	0.23008
PC 40:5	0.701786	0.717365	8.24318	0.777274	0.633644	6.87301	0.00109256	0.00279174	0.00734455	0.01467	0.0942375
PC 36:6	0.247446	0.272245	2.02559	0.219468	0.202061	1.42818	0	0	0.00450733	0.00213681	0.027236
PC 38:6	0.841878	0.990426	6.96336	0.703588	0.667071	4.44388	0	0	0.00834348	0.0121301	0.0403865
PC 40:6	0.523938	0.501777	5.81431	0.541517	0.415425	4.26321	0	0	0.00664205	0.0115058	0.0330921
PC 38:7	0.293769	0.372197	2.13848	0.215642	0.237348	1.43815	0.00195704	0.00216824	0.000194709	0	0.0426051
PC 40:7	0.191598	0.21848	2.04007	0.187441	0.194289	1.38899	0.00902224	0.034183	0	0	0
PC O-30:0	0.822203	0.906358	3.32464	0.586907	0.74874	3.2506	0.0135411	0.0259108	0	0	0.225394
PC O-32:0	0.894367	0.960587	4.66791	0.531022	0.694387	4.12641	0	0	0.119545	0.129579	0.594848
PC O-34:0	0.54578	0.591381	2.91577	0.325342	0.468172	2.42011	0.00111914	0.00426732	0.0753666	0.0637291	0.473945
PC O-36:0	0.305956	0.346285	1.30627	0.161934	0.235911	1.02	0.00190262	0.00213002	0.027882	0.0175768	0.179048
PC O-30:1	0.189831	0.220057	0.821548	0.173047	0.169741	0.724867	0.00235473	0.00407514	0	0	0.0432233
PC O-32:1	0.270026	0.34203	0	0.398528	0.303168	0	0	0	0	0	0.259481
PC O-34:1	1.44919	1.5013	7.42557	1.11664	1.20772	6.36972	0.00573367	0.00161025	0.125457	0.124845	0.764833
PC O-36:1	0.593785	0.621973	3.88276	0.463638	0.518444	3.47031	0.00415685	0.00367403	0.0522915	0.0542543	0.333478
PC O-38:1	0.245596	0.246243	1.34235	0.155481	0.185298	1.10345	0.000452365	0.00177223	0.0257853	0.0215882	0.106305
PC O-40:1	0	0	0	0	0	0	0	0	0	0	0.0740725
PC O-30:2	0.0326933	0.0258023	0.166045	0.0275074	0.0237364	0.112281	0	0	0.00294132	0.00187088	0.00633237
PC O-32:2	0.696996	0.742492	3.03628	0.701312	0.621466	2.36854	0	0	0.0555296	0	0.337283
PC O-34:2	1.81339	1.85438	9.12051	1.83545	1.58817	7.55471	0.0116438	0.00178424	0.143002	0.125569	1.29093
PC O-36:2	1.64349	1.75604	10.8533	1.54518	1.46589	9.26962	0.00674092	0	0.169008	0.182417	1.2219
PC O-38:2	0.750365	0.772645	4.75171	0.63835	0.621407	3.95465	0.00446973	0.00191527	0.0632791	0.050904	0.469114
PC O-34:3	0.781759	0.7911	3.53479	0.741516	0.647014	2.82846	0.00540509	0.00156985	0.0639936	0.0525104	0.552581
PC O-36:3	1.16496	1.18737	6.8131	1.11206	0.964466	5.62778	0.00518334	0	0.0502062	0.0387803	0.41057
PC O-38:3	0.600316	0.655956	4.13351	0.532242	0.480088	3.45249	0.00127685	0.00218389	0.0264355	0.0249283	0.186744
PC O-36:4	0.672895	0.700908	3.83785	0.680545	0.560018	3.23307	0	0.00135911	0.0340332	0.0259534	0.206033
PC O-38:4	0.490986	0.515002	2.95742	0.471873	0.405206	2.26046	0.000371866	0.000771277	0.0182131	0.0140975	0.118789
PC O-36:5	0.237437	0.252642	1.30496	0.235375	0.194492	1.05286	0.000939917	0.00120405	0.00462693	0.00485325	0.0820849
PC O-38:5	0.261805	0.25617	1.67702	0.233303	0.197716	1.39966	0	0	0.00996104	0.0111087	0.049964
PC O-36:6	0.0568581	0.0620429	0.238446	0.0501918	0.0392419	0.154798	0.0029081	0.000737063	0	0	0
PC O-38:6	0.104561	0.105651	0.656075	0.0996966	0.0913034	0.42731	0	0	0.00435143	0.0080218	0.0128722
SM 34:1	14.0629	14.2442	97.0471	11.0099	13.8843	90.3206	0.296072	0.161764	4.56619	5.17393	18.8565
SM 36:1	1.35298	1.2725	5.84903	0.669882	1.17217	4.50553	0.0496903	0.0179442	0.56634	0.864542	3.54124
SM 38:1	0	0	0	0	0	0	0.0304633	0.0254869	0.32548	0.278542	3.0883
SM 40:1	2.34229	2.37582	30.4228	0.544545	2.36125	29.5591	0.0854507	0.030477	1.06728	1.14228	6.31862
SM 42:1	2.09461	2.05562	22.9175	1.07087	1.75699	21.9759	0.0349386	0.0186616	0.47422	0.423066	2.12627
SM 34:2	1.36709	1.43395	6.55292	1.47024	1.3416	5.55183	0.0138452	0.0079929	0.30988	0.330453	1.3281
SM 36:2	0.218846	0	0	0	0.188428	0	0.0128375	0.0205992	0.0106592	0.0696142	0.51834
SM 38:2	0	0	0	0	0	0	0.0112034	0	0.263832	0.293185	1.79735
SM 40:2	0	0	0	0	1.21945	0	0.0504651	0.022612	0.941897	1.03001	5.64753
SM 42:2	4.71494	4.90246	46.0978	2.97903	4.05994	42.6567	0.0659223	0.0276621	1.26505	1.56258	5.53971
SM 42:3	3.07903	3.0645	33.1975	2.47444	2.88018	27.5824	0.0448084	0.0205184	0.996058	1.60607	5.50308
PE 36:0	0.0184335	0.0316146	0.357485	0.031751	0.0519818	0.289725	0.00339676	0.0104981	0	0	0.158587
PE 38:0	0.0485651	0.0533753	0.350914	0.0244625	0.035813	0.295151	0.00391934	0	0	0	0.0520804
PE 32:1	0.14924	0.160947	1.50354	0.0826028	0.137057	1.58861	0.0188129	0.0351602	0	0	0
PE 34:1	0.794765	0.800219	10.2777	0.3883	0.72442	10.8739	0.0337064	0.0553232	0	0	0.0791603
PE 36:1	2.67533	2.81986	22.9435	0.951356	2.20288	24.491	0.0185516	0.014664	0.00810327	0	2.01371
PE 38:1	0.448075	0.472987	5.25451	0.1895	0.372183	5.87589	0.00235161	0.00283281	0.0195877	0.00710911	0.280252
PE 32:2	0.172636	0.15602	1.16971	0.129182	0.179216	1.18711	0.00156774	0.00316609	0.000327561	0	0.0348725
PE 34:2	2.41017	2.29144	16.8662	1.50654	2.21723	17.645	0.019858	0.0198297	0.135661	0.06789	1.06631
PE 36:2	32.2188	31.5493	175.893	16.4607	28.7796	176.911	0.196359	0.0554898	1.61764	0.933022	14.6207
PE 38:2	2.22159	2.08697	20.5975	0.945324	1.88902	21.9508	0.0138483	0.00699872	0.0960808	0.071293	1.20413
PE 36:3	18.9102	17.6385	100.752	13.2926	17.7046	97.9076	0.0645385	0.0113313	0.900087	0.475064	5.27542
PE 38:3	3.6282	3.33431	33.58	2.07194	3.08219	35.4224	0.01215	0.0078319	0.145638	0.116895	1.32049
PE 40:3	0.897213	0.820337	7.13262	0.415862	0.677123	7.39396	0.00535644	0.00483245	0.0134393	0.00593377	0.282641
PE 36:4	3.31519	3.35977	14.1732	2.4026	3.15124	12.8792	0.00431128	0.00399927	0.12488	0.0752204	0.75589
PE 38:4	4.79801	4.33243	38.4152	2.57819	3.76233	34.9721	0.018029	0.00433254	0.157155	0.159847	1.58549
PE 40:4	0.901821	0.771067	9.5325	0.436387	0.675461	10.0503	0.00352741	0.00316609	0.0331767	0.0248393	0.346834
PE 36:5	0.627446	0.614637	3.15034	0.429099	0.548226	2.39159	0.00313548	0	0.0159964	0.00457382	0.1282
PE 38:5	3.00182	2.86913	15.8989	1.55739	2.28417	12.9096	0.011758	0.00333272	0.0821065	0.0305957	0.46264
PE 40:5	1.17761	1.13238	10.6838	0.628317	0.916632	9.96134	0.00509515	0.00366599	0.0204571	0.0251318	0.317092
PE 38:6	1.09325	1.1332	4.17679	0.547474	0.791513	2.97213	0.00901449	0.00283281	0	0	0.066872
PE 40:6	0.66644	0.615458	4.97719	0.371964	0.502591	4.62367	0.00770804	0.00316609	0	0	0.0971422
PE 40:7	0.3435	0.336675	1.64943	0.120218	0.214727	1.20339	0.00235161	0.00349936	0	0	0.0382891
PE O-38:0	0.188234	0.201594	0.688685	0.0964257	0.132372	0.402577	0.00156774	0	0.000490675	0	0.0320548
PE O-34:1	0.186107	0.182708	1.42337	0.108406	0.147634	1.41499	0.0510821	0.0839846	0	0	0
PE O-36:1	0.202413	0.206932	1.68491	0.090729	0.159421	1.72316	0.0101903	0.0199963	0	0	0.0131055
PE O-38:1	0.157393	0.19174	1.15788	0.0669367	0.127839	1.3629	0.00391934	0.00349936	0	0	0.069067
PE O-40:1	0.172282	0.181887	0.867427	0.0625804	0.126328	0.689047	0.00182903	0	9.17456e-05	0	0.0446741
PE O-34:2	0.121235	0.0993601	0.896342	0.0764034	0.11711	0.948389	0.00391934	0.00633217	0	0	0.0395008
PE O-36:2	0.729185	0.669654	4.76034	0.401369	0.649772	4.84829	0.0169838	0.01833	0	0	0.236171
PE O-38:2	0.575691	0.514456	4.34108	0.269758	0.492013	4.40773	0.0101903	0.00583226	0	0	0.254848
PE O-40:2	0.143923	0.14863	1.09743	0.060486	0.112426	1.06124	0.00209032	0.000166636	0.00218898	0	0.0783073
PE O-34:3	0.172282	0.178602	1.0488	0.126753	0.185865	1.27392	0.00300483	0	0.0203102	0.00885817	0.147458
PE O-36:3	0.451265	0.390871	2.48531	0.31131	0.431267	2.65636	0.00457257	0	0.0215643	0.000536817	0.220609
PE O-38:3	0.322585	0.279604	2.36834	0.17685	0.263535	2.42848	0.0011758	0	0.0147044	0.00938356	0.144818
PE O-40:3	0.143214	0.130154	1.0488	0.0700364	0.104719	1.09705	0	0	0.00890725	0.00764782	0.0774077
PE O-36:4	0.160938	0.151093	0.785942	0.108489	0.147785	0.893048	0.00287419	0	0.000871294	0	0.0699381
PE O-38:4	0.246725	0.245116	1.51274	0.121894	0.191607	1.39437	0.0205112	0.0243289	0	0	0
PE O-40:4	0.203122	0.183529	1.3432	0.0901426	0.12391	1.23377	0.0114967	0.01833	0	0	0.0186079
PE O-36:5	0.14215	0.154378	0.987027	0.120888	0.142345	1.02326	0	0.00266618	0.00872078	0.00797558	0.0869952
PE O-38:5	0.253105	0.25538	1.54691	0.164619	0.246611	1.60488	0.00365805	0.00216627	0	0	0.123269
PE O-40:5	0.176181	0.179423	1.29326	0.104887	0.17695	1.39546	0.0011758	0	0.00384608	0.00420278	0.101847
PE O-36:6	0.0723158	0.0763677	0.3128	0.0537002	0.0705682	0.248491	0.0026129	0	0	0	0.038927
PE O-38:6	0.154557	0.146577	0.86217	0.10916	0.157003	0.955985	0.00274354	0.00266618	0	0	0.0910367
PE O-40:6	0.141087	0.126869	0.785942	0.0681096	0.11439	0.856154	0.00169838	0	0	0.000880762	0.0559249
PS 34:0	0.253001	0.307376	3.98616	0.0827015	0.181421	3.62989	0	0.00484558	0.00183692	0	0.0613292
PS 36:0	0.447363	0.514786	5.2915	0.188259	0.352578	5.12672	0.0202792	0.0079606	0	0	0.106162
PS 38:0	0.125318	0.148928	1.87407	0.043907	0.08622	1.75794	0.0161483	0.00865282	0	0	0
PS 32:1	0.0524918	0	0.175381	0.0290207	0.0197587	0.191241	0	0.00899894	0	0	0
PS 34:1	0.292252	0.300575	3.26209	0.14766	0.24429	3.35039	0.00976408	0.00553781	0	0	0.0435144
PS 36:1	4.66089	4.96085	45.4863	1.91943	3.42699	41.3926	0.0987675	0.0314963	0	0	1.74491
PS 38:1	0.908912	0.945929	11.7505	0.322836	0.655118	12.1916	0.0172749	0.0131523	0	0	0.235059
PS 40:1	0.627064	0.59367	6.12831	0.242541	0.371567	6.77617	0.165238	0.344382	0	0	0
PS 42:1	0.105929	0.117646	0.663942	0.0333813	0.0620989	0.617854	0.0206548	0.0103834	0	0	0
PS 32:2	0.0988359	0.119006	0.543681	0.0321784	0.0408005	0.310766	0.0168994	0.030804	0	0	0
PS 34:2	0.0718807	0.0829643	0.521132	0.0377419	0.0739028	0.542461	0	0.00415335	0.000117952	0	0.0162999
PS 36:2	9.43576	10.8119	56.603	4.97682	8.25223	56.883	0.194531	0.0539936	0.172689	0	5.27262
PS 38:2	1.57948	1.70077	17.1523	0.683866	1.2448	16.5901	0.027039	0.0110756	0	0	0.629079
PS 42:2	0.164569	0.226452	1.03475	0.0550341	0.0792916	0.941492	0.0172749	0.00830671	0	0	0
PS 32:3	0.0137141	0	0.0701524	0	0	0.0661987	0.00713529	0.00830671	0	0	0
PS 36:3	1.03518	1.16898	4.21917	0.594548	0.943288	4.60816	0.0116418	0.00484558	0.0382293	0.00326681	0.378123
PS 38:3	0.993561	1.1411	7.79944	0.523575	0.841158	7.9181	0.0210303	0.00692226	0	0	0.301154
PS 40:3	0.617134	0.672554	5.06851	0.273366	0.435206	4.88951	0.00938854	0.00346113	0	0	0.103288
PS 36:4	0.0789742	0.097245	0.455991	0.043907	0.0672311	0.389837	0	0	0.0109419	0.00638053	0.0211879
PS 38:4	0.424664	0.506626	3.73311	0.198032	0.321015	3.35958	0.0157727	0.00346113	0	0	0.114023
PS 40:4	0.546199	0.58075	7.94476	0.259382	0.42879	7.90338	0.0135195	0.00553781	0	0	0.153739
PS 42:4	0.117752	0.125806	1.40555	0.0490194	0.0821143	1.28352	0	0	0.00920112	0.0104409	0.0348886
PS 38:5	0.246381	0.314176	1.09488	0.0957833	0.155761	0.807256	0.00788637	0.00657614	0	0	0.000894556
PS 40:5	0.429865	0.500506	3.90599	0.18901	0.323582	3.63357	0.00976408	0.00519169	0	0	0.0677011
PS 42:5	0.140924	0.132607	1.45065	0.0475157	0.0844237	1.19525	0.009013	0.0131523	0	0	0
PS 38:6	0.0638414	0.0809241	0.167865	0.027517	0	0.185724	0	0	0.00534659	0	0
PS 40:6	0.0865406	0.117646	0.631372	0.0327798	0.0641518	0.525912	0.00600867	0.00692226	0	0	0
PS 42:6	0.0624227	0.0686835	0.56623	0.0246601	0.04311	0.450519	0.00638421	0.00692226	0	0	0
PS 38:7	0.0401964	0.0564429	0.28562	0.0186454	0.0205286	0.314444	0	0.00449947	0	0	0
PS O-40:0	0.0208076	0.038762	0.220479	0.0147359	0.0230946	0.191241	0.00863746	0	0	0	0
PS O-42:0	0.0208076	0.0435222	0.240523	0.00872124	0.0197587	0.145269	0	0	0.00335716	0.00348029	0.005364
PS O-34:1	0.0269553	0.0265214	0.110239	0.00887161	0.0120605	0.108492	0	0.00449947	0	0	0
PS O-36:1	0.122008	0.162528	1.18006	0.054583	0.104696	1.09779	0.0120173	0.0141906	0	0	0
PS O-38:1	0.152746	0.167969	1.58595	0.0590939	0.0964843	1.53176	0	0	0.0157911	0.00850737	0.06614
PS O-40:1	0.0543834	0.0632432	0.641393	0.0215024	0.0338721	0.617854	0.00563312	0.00726837	0	0	0
PS O-42:1	0.0383048	0.039442	0.263071	0.0102249	0.0192455	0.202274	0.00563312	0.00726837	0	0	0
PS O-34:2	0.0113496	0.0163208	0.0375816	0.00481172	0.00769821	0.0330993	0	0	0.00161641	0	0.00514205
PS O-36:2	0.0964714	0.0945248	0.428431	0.0463128	0.0633819	0.525912	0.00751083	0	0	0	0.0171268
PS O-38:2	0.194834	0.222371	1.44564	0.0867613	0.166281	1.48947	0.00863746	0	0	0	0.0567929
PS O-40:2	0.0628956	0.0741238	0.606317	0.0308251	0.050295	0.733702	0.00413096	0.00484558	0	0	0
PS O-42:2	0.0458712	0.0476024	0.230501	0.0100745	0.0148832	0.194918	0	0.0079606	0	0	0
PS O-38:3	0.0487086	0.0503226	0.268082	0.0218031	0.034642	0.2556	0	0.00692226	0	0	0.000593761
PS O-42:3	0.0269553	0.0414821	0	0.0109767	0.0118039	0.117687	0.00675975	0	0	0	0
PI 34:0	0.0470217	0.058832	0.49548	0.01207	0.0204193	0.274868	0.00271704	0.00554967	0	0	0
PI 34:1	0.271942	0.286806	2.58085	0.0903011	0.168459	1.72689	0	0.00512277	0.00342149	0.00552045	0.0322326
PI 36:1	1.07445	1.13462	13.4215	0.431166	0.798053	9.67417	0.00380385	0	0.0954891	0.0795708	0.221436
PI 34:2	0.668492	0.644	4.90036	0.289902	0.459717	4.1051	0	0	0.0370477	0.037134	0.130159
PI 36:2	6.37223	6.45261	73.9355	2.81789	4.678	56.0163	0.00570578	0.00768415	0.547261	0.476366	1.96607
PI 38:2	1.24216	1.12096	15.3599	0.530631	0.896463	12.4318	0.00407556	0	0.113456	0.0942622	0.381571
PI 40:2	0.0924761	0.0924503	1.13797	0.0337512	0.063243	1.11441	0	0.0106724	0	0	0
PI 36:3	2.57366	2.83969	21.6596	1.38715	2.04505	14.5591	0	0	0.129527	0.104417	0.389439
PI 38:3	1.85814	1.8385	20.0043	0.934304	1.56973	18.6283	0	0.00554967	0.121247	0.126635	0.435683
PI 40:3	0.12304	0.102956	2.19427	0.0578911	0.101246	1.73884	0	0	0.0103846	0.0121329	0.0340658
PI 36:4	0.530562	0.499021	4.06185	0.274033	0.395056	2.45589	0.00326045	0.00554967	0	0	0.015581
PI 38:4	1.75469	1.87527	19.8628	1.07423	1.6826	17.6931	0.00652089	0.00512277	0.0558737	0.101852	0.49548
PI 40:4	0.312694	0.362447	6.10911	0.172556	0.261764	4.74148	0	0.00426897	0.00647649	0.0177137	0.0626642
PI 38:5	0.686517	0.654506	7.10552	0.445024	0.623922	5.41968	0	0.00426897	0.0108268	0.0276406	0.104298
PI 40:5	0.240594	0.283654	4.91669	0.148863	0.221209	3.44183	0	0	0.00870061	0.0176479	0.0607743
PI 40:6	0.117554	0.101905	1.481	0.0545383	0.0828115	0.896309	0.00271704	0	0	0	0.0207788
PI O-36:1	0.0728837	0.051478	0.533594	0.0151992	0.0354501	0.385413	0.00353215	0.00768415	0	0	0
PI O-36:2	0.155172	0.168091	1.78046	0.0724197	0.10635	1.10844	0.00407556	0	0	0	0.039488
PI O-38:2	0.141065	0.143928	1.9547	0.0643731	0.104649	1.32056	0.00380385	0	0	0	0.0345972
PI O-36:3	0.0626956	0.0504274	0.484591	0.0299514	0.0377189	0.286819	0.00271704	0.00768415	0	0	0
PI O-38:3	0.322883	0.326728	1.00185	0.18239	0.21497	0.71406	0.135309	0.00939174	0	0	0
PI O-40:3	0.0297804	0.0252137	0.462811	0.0223518	0.0246733	0.343585	0.00326045	0	0	0	0
PI O-40:4	0.0579935	0.0535791	0.593488	0.0297278	0.0343157	0.478032	0	0	0.00350831	0.00661795	0.016819
PG 30:0	0.0338903	0.0282479	0.246792	0.0201182	0.0151591	0.169182	0.00112844	0.00740705	0	0	0
PG 32:0	0.0833342	0.0624303	0.708248	0.0495373	0.0409133	0.352197	0.00238963	0.00960915	0	0	0
PG 34:0	0.0163721	0.0140053	0.0890786	0.0058636	0.00472704	0.0744828	0.000398272	0.00320305	0	0	0
PG 30:1	0.00294699	0.00617182	0.0730153	0.00444825	0.00244502	0.0255369	0.000730165	0.00140133	0	0	0
PG 32:1	0.0178456	0.0163791	0.153332	0.0130415	0.00733506	0.113852	0.00199136	0.00400381	0	0	0
PG 34:1	0.0415852	0.0512735	0.42933	0.0331597	0.0301552	0.395823	0.00524392	0.011511	0	0	0
PG 36:1	0.0260317	0.0284853	0.242411	0.0153667	0.0126326	0.192591	0.00225687	0.00290276	0	0	0
PG 32:2	0.00556653	0.00498493	0.0613328	0.00404386	0.00513454	0.0212808	0	0	0.000338307	0.00131452	0.00170345
PG 34:2	0.0255405	0.033945	0.321267	0.0296213	0.0217607	0.231961	0.000929301	0.00390372	0	0	0
PG 36:2	0.0785863	0.0830821	0.846977	0.0781476	0.0560724	0.810798	0.0027879	0.00540515	0	0	0.0423008
PG 38:2	0.022921	0.0306217	0.210284	0.0231511	0.0193157	0.298995	0	0	0.0010995	0.00219086	0.0095353
PG 34:3	0.0142438	0.0073587	0.118285	0.0123338	0.00757956	0.0723547	0	0.00250238	0	0	0
PG 36:3	0.0404392	0.0415411	0.464377	0.0362937	0.0268137	0.353261	0	0.00240229	0	0	0.00451444
PG 38:3	0.0266866	0.0351319	0.331489	0.0329575	0.0207827	0.354325	0.00119482	0	0	0	0.00142522
PG 36:4	0.00933212	0.0130558	0.394282	0.0139513	0.00978008	0.217064	0	0.00100095	0	0	0.00106873
PG 38:4	0.00834979	0.0121063	0.292061	0.0172875	0.00961708	0.146837	0	0.000700667	0	0	0.00245134
PG 38:5	0.00573025	0.00902035	0.154792	0.00727895	0.00619405	0.103212	0	0	0	0.000730288	0
PG 38:6	0.00638514	0.0042728	0.0759359	0.00535812	0.00317853	0.0510739	0	0.0022021	0	0	0
PG O-32:0	0.0397843	0.0344197	0.398663	0.0218369	0.0207012	0.214936	0.000730165	0	0	0.000281428	0.0033435
PG O-34:0	0.00638514	0.00925772	0.033587	0.00363948	0.00366753	0.0414975	0	0.00160153	0	0	0
PG O-32:1	0.00474792	0.00451017	0.0467298	0.00404386	0.00163001	0.0319212	0	0.000800763	0	0	0
PG O-34:1	0.0157173	0.0180407	0.124126	0.00990746	0.0107581	0.10534	0.00424824	0.00830791	0	0	0
PG O-36:1	0.00278326	0.00783346	0.102221	0.00556031	0.00562354	0.101084	0.00132757	0.00370353	0	0	0
PG O-34:2	0.00589397	0.0021364	0.0613328	0.00434715	0.00374903	0.053202	0	0.00190181	0	0	0
PG O-36:2	0.00785863	0.00902035	0.0627931	0.00444825	0.00366753	0.0500099	0.00139395	0	0	0	0
HexCer 34:1:2	0.923511	1.10642	8.57844	0.631036	0.813445	8.24298	0.0150044	0.00813226	0.594365	0.56151	4.87501
HexCer 36:1:2	0.126339	0.148024	0.730293	0.0753747	0.106755	0.531197	0.00466047	0	0.0785188	0.0832035	0.962177
HexCer 38:1:2	0.162888	0.217527	1.66817	0.119577	0.179379	1.68778	0.00636552	0.00464701	0.11332	0.106114	1.56559
HexCer 40:1:2	0.680043	0.845312	12.0673	0.425034	0.734506	12.5321	0.0164822	0.0102234	0.426716	0.519624	4.34043
HexCer 42:1:3	0	0.00751388	0.0625251	0.00428828	0.00496187	0.0263715	0.00147771	0.00302055	0	0	0
HexCer 42:1:2	0.459885	0.586083	7.91567	0.276924	0.487766	9.12266	0.0105713	0.00882931	0.155297	0.220437	1.25661
HexCer 38:2:3	0.0227352	0.0293041	0.247599	0.0179778	0.0237568	0.178949	0.00443313	0.00743521	0	0	0.111029
HexCer 40:2:3	0.0584209	0.055227	0.960385	0.0268842	0.0440553	1.01342	0.00136404	0.00441466	0.0118851	0.0178691	0.18586
HexCer 40:2:2	0.0270521	0.0214146	0.40016	0.0141843	0.0181935	0.389922	0.00090936	0	0.01853	0.0242016	0.191799
HexCer 42:2:3	0.0158283	0.0214146	0.190076	0.00857655	0.0123295	0.226041	0.00193239	0.0102234	0	0	0
HexCer 42:2:2	0.229942	0.28703	4.76441	0.152234	0.237418	4.76006	0.00556983	0	0.11008	0.171042	0.717573
HexCer 40:3:3	0.00863363	0.0120222	0	0.00692721	0.00902157	0.109253	0.0022734	0.00209115	0	0	0.0175591
HexCer 42:3:3	0.00777027	0.00413264	0.0975391	0.00511294	0.0055633	0.103602	0	0.00464701	0	0	0.031297
HexCer 42:3:2	0.0659034	0.0736361	1.39056	0.0509645	0.0675114	1.32234	0.00295542	0.00650581	0.0112056	0.0636919	0.441849
Cer 34:1:2	0.276971	0.30001	3.75546	0.160238	0.236137	2.71483	0.00297777	0.14361	0	0	0
Cer 36:1:2	0.0373988	0.0287613	0.328398	0.0163014	0.0256007	0.25822	0.00374978	0.0225463	0	0	0
Cer 38:1:2	0.0230993	0.0262819	0.459757	0.0152266	0.0261553	0.440079	0.0017646	0.0223829	0	0	0
Cer 40:1:2	0.0789775	0.0862838	2.23428	0.0465755	0.0837338	2.52493	0.00430122	0.0330026	0	0	0
Cer 42:1:2	0.137936	0.180254	2.48292	0.0738043	0.108965	2.80827	0.016102	0.10587	0	0	0
Cer 40:2:2	0.00813974	0.0106615	0.20173	0.00573237	0.00674677	0.145688	0.000992589	0.00375772	0	0	0
Cer 40:2:3	0.0195794	0.025786	0.238088	0.0103899	0.0148799	0.257215	0.00363949	0.0205858	0	0	0
Cer 42:2:2	0.0976769	0.100169	2.47002	0.0462172	0.0852126	2.55105	0	0.0272843	0	0	0
PA 32:0	0.0392357	0.0407273	0.147313	0.0186667	0.0251866	0.279105	0	0.00744094	0	0	0
PA 32:1	0.0713376	0.0831515	0.175522	0.0219415	0.0284019	0.273738	0.00717949	0.00661417	0	0	0
PA 34:1	0.0963057	0.120485	0.257015	0.0392982	0.0391196	0.735335	0	0.00633858	0	0	0
PA 36:1	0.140297	0.0984242	0.476418	0.0406082	0.074488	1.03591	0.0124009	0.0030315	0	0	0
PA 32:2	0	0	0.238209	0	0	0.367668	0	0	0	0.0029466	0
PA 34:2	0.202123	0.212121	0.620597	0.0910409	0.117895	1.35259	0.00783217	0.00523622	0	0	0
PA 36:2	0.52552	0.629576	1.97776	0.375298	0.427636	4.22684	0	0.00826772	0.00657314	0	0.0511093
PA 34:3	0.0725265	0.112	0.169254	0.0432281	0.0557321	0.429393	0	0	0.00140494	0.00191529	0.00205064
PA 36:3	0.268705	0.26303	0.670746	0.159813	0.192919	1.65853	0	0	0.00866382	0.00383058	0.0123417
PA 38:3	0	0	0.360448	0	0	0.939297	0	0	0	0.00235728	0.00989388
PA 36:4	0	0.101818	0.294627	0	0	0.764856	0	0	0	0.00132597	0.00160491
PA 38:4	0	0.0356364	0.257015	2.97714e-05	0.00723445	0.748754	0	0.00330709	0	0	0
PA 38:5	0.0451805	0.0441212	0.0908955	0.021614	0.0230431	0.214696	0.00652681	0.00385827	0	0	0
PA 38:6	0	0	0.0532836	0	0	0.045623	0	0.00385827	0	0	0
PA O-34:1	0.0321019	0.0186667	0.0595522	0.00491228	0.0171483	0.0590415	0	0	0	0.00176796	0
PA O-36:1	0.058259	0.0220606	0.0219403	0.00785965	0.0112536	0.110032	0	0	0	0	0.00304043
PA O-34:2	0	0	0	0	0	0.0536741	0	0.0030315	0	0	0
PA O-36:2	0	0	0.0783582	0	0	0.225431	0	0.00413386	0	0	0
DAG 30:0	0.0478601	0.0751185	0.608412	0.0303671	0.0388676	0.499516	0.0165418	0.0446583	0	0	0
DAG 32:0	0.131484	0.0778215	1.25621	0.0320753	0.0427499	1.19655	0.0239754	0.142924	0	0	0
DAG 34:0	0.194466	0.0191135	1.40632	0.0470126	0.0348576	1.4177	0	0.216414	0	0	0
DAG 36:0	0.22038	0.125596	1.32947	0.0659429	0.0708446	1.81369	0.0825911	0.311567	0	0	0
DAG 40:0	0	0.0167218	0.231116	0.00488742	0.00165166	0.262033	0.00188362	0.0186582	0	0	0.00945015
DAG 30:1	0.0574595	0.0744317	0.569294	0.0501285	0.0365891	0.541514	0.0186151	0.0492383	0	0	0
DAG 32:1	0.363579	0.17049	2.2615	0.101583	0.105159	1.7925	0.00280661	0.127568	0	0	0
DAG 34:1	0.601846	0.0816545	3.63246	0.193668	0.208727	3.14977	0.0270736	0.199618	0	0	0
DAG 36:1	0.442801	0.294603	2.78628	0.20637	0.162315	3.28256	0.0930394	0.260425	0	0	0
DAG 38:1	0.153195	0.101892	1.51167	0.0435769	0.0425727	2.32628	0.0357401	0.26905	0	0	0
DAG 40:1	0.0457181	0.0270779	0.548803	0	0.00391389	0.475146	0	0.0276745	0	0	0
DAG 32:2	0.182554	0.164566	2.56316	0.119379	0.141151	1.87992	0.0151958	0.074857	0	0	0
DAG 34:2	0.444938	0.3154	6.14341	0.301462	0.25382	4.73122	0	0.300351	0	0	0
DAG 36:2	0.711476	0.57158	7.65159	0.405489	0.46898	6.70861	0.0255341	0.172527	0	0	0
DAG 38:2	0.278873	0.211256	3.74568	0.142789	0.204766	4.51909	0.139722	0.17017	0	0	0
DAG 40:2	0.0562116	0.0485367	0.863217	0.0189155	0.0227638	0.677039	0.0107324	0.0355466	0	0	0
DAG 36:3	0.249795	0.156313	2.79245	0.139351	0.152894	2.03609	0.000984951	0.0590291	0	0	0
DAG 38:3	0.142038	0.113956	2.43306	0.0812893	0.0763846	2.19643	0	0.0688199	0	0	0
DAG 40:3	0.0440621	0.0665335	0.228256	0.0157733	0.0146487	0.204985	0.00323598	0.0123184	0	0	0
DAG 36:4	0.273666	0.130947	3.06424	0.124723	0.120594	2.24664	0.00195948	0.0593503	0	0	0
DAG 38:4	0.106916	0.0314811	1.02599	0.0765128	0.0689576	1.19296	0	0.0117329	0	0	0.0284535
DAG 40:4	0.0336388	0.0234069	0.646288	0.0151102	0.0133358	0.791046	0.00551885	0.0178503	0	0	0
DAG 36:5	0.0896146	0.121613	1.92925	0.0750104	0.0702248	1.98668	0	0.0805712	0	0	0
DAG 38:5	0.206	0.097471	1.56114	0.0755596	0.0790526	1.66019	0.0193022	0.0617223	0	0	0
DAG 40:5	0.00371652	0.0111105	0.727968	0.00776816	0.00629101	0.545797	0	0.0247672	0	0	0.205948
DAG 38:6	0.143837	0.202494	1.99179	0.0664427	0.0734442	1.88719	0.0667604	0.17142	0	0	0
DAG 40:6	0.203683	0.258665	2.06194	0.0820055	0.0737509	2.33832	0.0687888	0.218408	0	0	0
CE 14:0	0.661832	0.274139	0.444275	0.200662	0.17731	0.439085	0.0751241	0.110044	0	0	0
CE 15:0	0.604891	0.408069	0.433588	0.153539	0.102981	0.41289	0.0535025	0.146889	0	0	0
CE 16:0	1.20327	0.721829	0.836641	0.325583	0.300438	0.931809	0.250329	0.355022	0	0	0
CE 17:0	0.295208	0.228808	0.287023	0.0958957	0.0472632	0.391684	0.0240422	0.0784389	0	0	0
CE 14:1	0.195015	0.115137	0.225954	0.142462	0.0872608	0.244491	0.0422905	0.0501092	0	0	0
CE 16:1	2.46532	1.23491	1.57099	0.866984	0.619884	1.46071	0.254102	0.387773	0	0	0
CE 17:1	0	0	0.352672	0	0	0.301871	0	0.0974345	0	0	0
CE 18:1	2.37731	1.15164	2.32061	1.03888	0.731012	2.79418	0.46372	0.454585	0	0	0
CE 19:1	0.200102	0.109482	0.166412	0.0934977	0.0554251	0.155925	0.0952043	0.0299672	0	0	0
CE 20:1	0.490156	0.272878	0.737405	0.290211	0.128313	0.82578	0.0144104	0.0352074	0	0	0
CE 16:2	0.0466197	0.0891017	0.230534	0.0740514	0.0695303	0.204574	0.011548	0.0185044	0	0	0
CE 18:2	2.3315	1.17615	3.28702	1.22287	0.917746	3.49148	1.43719	0.160808	0	0	0
CE 20:2	0.320422	0.158948	0.671756	0.162914	0.122801	0.778378	0.00761729	0.0235808	0	0	0
CE 18:3	0.375571	0.243588	0.922137	0.288626	0.214138	1.1526	0.111583	0.0117904	0	0	0
CE 20:3	0.30438	0.140724	0.561832	0.166938	0.0882266	0.496466	0.0105175	0.0135917	0	0	0
CE 20:4	0.143093	0.151517	0.537405	0.160602	0.0927929	0.663617	0.0083194	0.0109716	0	0	0
CE 22:5	0.149538	0.0654127	0.146565	0.0883176	0.0399778	0.169647	0.0073883	0.016048	0	0	0
CE 22:6	0.0502719	0.0562735	0.0916031	0.163813	0	0.0648649	0.00957131	0.0106441	0	0	0
TAG 44:0	0.120637	0.0307784	0.632929	0.0197493	0.0284812	0.541467	0.0423441	0.0871209	0	0	0
TAG 45:0	0.149284	0.0572736	0.849377	0.00798476	0.0257824	0.899699	0.0682821	0.137837	0	0	0
TAG 46:0	0.153371	0.042956	1.01474	0.0209209	0.0289057	0.973912	0.0647137	0.234726	0	0	0
TAG 47:0	0.124651	0.0258459	0.728493	0.0149609	0.0363284	0.970226	0.0367991	0.242119	0	0	0
TAG 48:0	0.140982	0.0191939	0.930577	0.0111832	0.0208102	0.951348	0.0265048	0.235329	0	0	0
TAG 49:0	0.0807128	0.0118943	0.408369	0.0117596	0.0302735	0.466905	0.0186395	0.101899	0	0	0
TAG 50:0	0.0884442	0.0302998	0.505809	0.0168078	0.0439221	0.57576	0	0.0958469	0	0	0
TAG 51:0	0.0314862	0.0107565	0.291469	0.0121536	0.0265536	0.144963	0.0105236	0.0342897	0	0	0
TAG 52:0	0.064935	0.0262592	0.633926	0.0279618	0.033851	0.535058	0	0.0825619	0	0	0
TAG 53:0	0.0112835	0.0107738	0	0.00337741	0.00952977	0.116897	0.0028593	0	0	0	0
TAG 54:0	0.073135	0.01812	0.717623	0.0171449	0.0500715	0.775834	0	0.101775	0	0	0
TAG 56:0	0.0372159	0.0240069	0.219046	0.0209146	0.0133704	0.289339	0.0257479	0.032408	0	0	0
TAG 60:0	0.0205714	0	0.249289	0.0153406	0.0230022	0.303819	0.054843	0.0508759	0	0	0
TAG 44:1	0.0713926	0.038779	0.157334	0.0163805	0.0205587	0.330432	0.0774376	0.0418576	0	0	0
TAG 46:1	0.0459441	0.0148533	0.554862	0.0142709	0.013836	0.453948	0.0892662	0.136123	0	0	0
TAG 47:1	0.0555442	0.0153114	0.550661	0.0268387	0.039189	0.589388	0.0857455	0.178731	0	0	0
TAG 48:1	0.0569142	0.0226869	0.577222	0.0174346	0.0485104	0.824509	0.0901959	0.232659	0	0	0
TAG 49:1	0.046803	0.0209801	0.472997	0.0295058	0.0457834	0.592865	0.0582508	0.183883	0	0	0
TAG 50:1	0.0879656	0.0560808	1.05641	0.0428506	0.0669325	1.10942	0.0603333	0.175879	0	0	0
TAG 51:1	0.0376854	0.0257344	0.341965	0.0182458	0.0261552	0.39353	0.0198813	0.0593863	0	0	0
TAG 52:1	0.0906396	0.0605359	1.08129	0.0361833	0.0597004	0.968913	0.0241689	0.0928609	0	0	0
TAG 53:1	0.0173071	0.0192578	0.13288	0.016132	0.0133203	0.185986	0.010623	0.015433	0	0	0
TAG 54:1	0.0255009	0.00277762	0.45631	0.0143448	0.0333307	0.802517	0.00900008	0.0323328	0	0	0
TAG 55:1	0.0345219	0.0297102	0.252233	0.0207777	0.0193129	0.132103	0.0159177	0.0209802	0	0	0
TAG 56:1	0.049426	0.0231128	0.246459	0.0249435	0.0295293	0.492569	0.0674538	0.0528835	0	0	0
TAG 58:1	0.0242794	0.0118715	0.429113	0.0287804	0.0313876	0.509059	0.0448257	0.0660933	0	0	0
TAG 60:1	0.0214335	0.00857861	0.189785	0.0121878	0.0174466	0	0.0352006	0.0391689	0	0	0
TAG 46:2	0.0192119	0.00870355	0.303855	0.00850125	0.0235137	0.344534	0.053182	0.0394074	0	0	0
TAG 48:2	0.054949	0.0278982	0.791996	0.0163692	0.0322067	0.673026	0.0761657	0.142611	0	0	0
TAG 49:2	0.0214881	0.02065	0.432289	0.0138	0.0145004	0.162319	0.0493064	0.102141	0	0	0
TAG 50:2	0.122423	0.0833312	1.56792	0.0487194	0.0771004	1.7029	0.1023	0.223489	0	0	0
TAG 51:2	0.0840468	0.0587295	0.704718	0.0404865	0.0578815	0.769802	0.0277371	0.0919935	0	0	0
TAG 52:2	0.135223	0.0983671	2.87446	0.0584295	0.147514	2.32747	0.172571	0.164207	0	0	0
TAG 53:2	0.0559165	0.0486863	0.507282	0.0350692	0.0301073	0.658127	0.0263275	0.0351963	0	0	0
TAG 54:2	0.0425014	0.0450628	0.998107	0.0300601	0.0719914	1.17986	0.032652	0.0275892	0	0	0
TAG 55:2	0.028709	0.0230833	0.30195	0.0134603	0.0199717	0.242186	0.0267305	0.00755478	0	0	0
TAG 56:2	0.0597135	0.0181442	0.755343	0.0221762	0.0419309	0.964501	0.0135922	0.0170926	0	0	0
TAG 58:2	0.0208631	0.023537	0.314206	0.0224047	0.0254578	0.417449	0.012546	0.0376726	0	0	0
TAG 60:2	0.0202333	0.0127096	0.138943	0.0127841	0	0.227888	0.0112231	0.0245788	0	0	0
TAG 48:3	0.038608	0.0356535	0.330691	0.0166123	0.0246622	0.271481	0.046938	0.0370682	0	0	0
TAG 50:3	0.0797498	0.0635069	1.16175	0.0443074	0.0503772	1.23383	0.0377573	0.0737102	0	0	0
TAG 51:3	0.0286493	0.0241933	0.397586	0.0159562	0.029557	0.309655	0.0184391	0.0445887	0	0	0
TAG 52:3	0.169181	0.161278	3.43624	0.0951983	0.141856	2.74388	0.093317	0.131161	0	0	0
TAG 53:3	0.0472523	0.0314705	0.522714	0.0331493	0.0387733	0.491005	0.0184925	0.0285514	0	0	0
TAG 54:3	0.167643	0.162847	3.49616	0.105014	0.240306	3.58348	0.700425	0.09717	0	0	0
TAG 55:3	0.0101066	0.00171705	0.187692	0.00124251	0.00718781	0.234898	0.0161481	0.00449203	0	0	0
TAG 56:3	0.089335	0.0955101	2.07007	0.0431548	0.0899397	2.36639	0.0312871	0.0337523	0	0	0
TAG 58:3	0.105578	0.099274	0.708125	0.113512	0.123528	1.33914	0.0435843	0.177133	0	0	0
TAG 59:3	0.0230115	0.0253991	0.133861	0.0243056	0.0183862	0.140118	0.00804761	0.0134075	0	0	0
TAG 60:3	0	0	0	0	0	0	0	0	0	0	0
TAG 52:4	0.132049	0.126541	2.98045	0.0862839	0.116835	2.32276	0.0770582	0.0852424	0	0	0
TAG 54:4	0.153925	0.18287	4.74266	0.106123	0.208725	4.37012	0.120502	0.07142	0	0	0
TAG 56:4	0.0466207	0.0624483	2.08527	0.0483738	0.0833442	2.42608	0.00799862	0.0175598	0	0	0
TAG 58:4	0.376792	0.323829	1.13155	0.243888	0.21708	1.01628	0.13769	0.126594	0	0	0
TAG 59:4	0.0516995	0.0357738	0.138943	0.0166754	0.0159812	0.127495	0.0126109	0.0196016	0	0	0
TAG 60:4	0.225444	0.182224	0.628945	0.124084	0.0904975	0.694151	0.0725811	0.106997	0	0	0
TAG 52:5	0.0605735	0.033046	1.23635	0.0406092	0.0607248	1.111	0.0145109	0.0187849	0	0	0
TAG 54:5	0.150845	0.13254	4.10986	0.0931246	0.14341	3.17132	0.0934984	0.0650904	0	0	0
TAG 56:5	0.0588438	0.052894	2.05006	0.0494445	0.0631236	1.94641	0.0112085	0.0049004	0	0	0
TAG 58:5	0.0173357	0.015758	0.699997	0.00745959	0.0211836	0.831085	0.0325795	0.0451245	0	0	0
TAG 60:5	0.0417275	0.028716	0.417435	0.0279983	0.0319835	0.47256	0.0363989	0.0413022	0	0	0
TAG 54:6	0.0765088	0.0454231	1.96477	0.0553741	0.0702891	1.64198	0.0415355	0.0376465	0	0	0
TAG 56:6	0.195839	0.189268	2.60401	0.116259	0.158542	2.53069	0.0101833	0.227271	0	0	0
TAG 58:6	0.0331736	0.030342	0.468363	0.027446	0.0307407	0.574126	0.0203816	0.0213069	0	0	0
TAG 56:7	0.0529121	0.0460292	0.673017	0.0266256	0.0428776	0.440334	0.0200453	0.0374211	0	0	0
TAG 58:7	0.0309987	0.0126342	0.673826	0.021176	0.0312645	0.735007	0.0796391	0.10675	0	0	0
TAG 60:7	0.0242792	0.0220118	0.393443	0.0224471	0.0262655	0.467492	0.124043	0.0394074	0	0	0
TAG 58:8	0.0194081	0.021904	0.921194	0.0310958	0.0348106	0.967168	0.0501775	0.114793	0	0	0
TAG 58:9	0.0170907	0.020434	0.237408	0.00800917	0.0110719	0.113588	0.0071848	0.0221661	0	0	0
plPE 16:0/16:1	0.0927781	0.11231	0.929046	0.120541	0.123396	0.74377	0	0	0.0318166	0.0216357	0.0206091
plPE 16:0/18:1	0.675465	0.719393	4.16936	0.515221	0.309394	6.16677	0	0	0.0512349	0	0.180842
plPE 16:0/20:1	0.434046	0.483643	3.4872	0.391562	0.474802	3.04622	0	0	0.0570089	0.0224014	0.12392
plPE 16:0/22:1	0.157136	0.0895141	1.50269	0.0729938	0.140562	1.02183	0	0	0.0153645	0.0115443	0.0352116
plPE 16:0/18:2	3.58499	2.99997	22.2854	3.26854	2.55027	24.2982	0	0	0.60859	0.295228	1.22231
plPE 16:0/20:2	0.440629	0.32423	4.88138	0.367032	0.344706	4.46673	0	0	0.0582349	0.0459424	0.0995512
plPE 16:0/22:2	0.409229	0.289292	4.07547	0.367491	0.316486	6.20542	0	0	0.0284946	0.0205174	0.0957426
plPE 16:0/20:3	0.712025	0.698366	7.39238	0.823565	0.525471	9.42356	0	0	0.0826758	0.0300003	0.170292
plPE 16:0/22:3	0.283049	0.234438	3.47717	0.201879	0.214903	3.18371	0	0	0.0378082	0.0323367	0.201232
plPE 16:0/20:4	2.29321	1.62164	12.9466	1.8845	1.84844	13.459	0	0	0.234363	0.181688	0.522708
plPE 16:0/22:4	1.43108	1.26395	16.3286	1.57652	1.38635	20.3938	0	0	0.154772	0.134568	0.291621
plPE 16:0/20:5	0.933251	0.927289	4.07486	0.758778	0.703741	3.71737	0	0	0.0832493	0.0946132	0.309851
plPE 16:0/22:5	1.65404	1.28666	16.109	1.8038	1.62693	15.9115	0	0	0.127128	0.158559	0.656742
plPE 16:0/22:6	0.222561	0.0690538	0.613637	0.0848232	0.117282	1.59311	0	0	0.0266556	0.0129971	0.0590679
plPE 18:1/16:0	0.115682	0.0903253	1.19409	0.134822	0.183397	2.22523	0	0	0.00943219	0.0176444	0.0475729
plPE 18:1/18:0	0.0136604	0.0136366	0.0768751	0.0213543	0.00466797	0	0	0	0.00323493	0.02062	0.00971317
plPE 18:1/20:0	0.0385198	0.0803342	0.102677	0.0317462	0.0121535	0	0	0	0.00846898	0.00276586	0.0137213
plPE 18:1/16:1	0.0536159	0.0122864	0.327717	0.0281252	0.0150132	0.0745236	0	0	0.0186281	0.00753479	0.00701599
plPE 18:1/18:1	0.123272	0.184296	0.848286	0.0959083	0.185962	1.46752	0	0	0.0314952	0.0258849	0.0165399
plPE 18:1/20:1	0.0705991	0.0766888	0.550894	0.0411213	0.0940743	0.549733	0	0	0.00265337	0.006581	0.02008
plPE 18:1/18:2	0.31665	0.381149	2.84864	0.258558	0.328314	2.70328	0	0	0.0476516	0.0487177	0.0427414
plPE 18:1/20:2	0.187922	0.227771	1.80829	0.125621	0.116783	1.20311	0	0	0.0169016	0.0151648	0.00909968
plPE 18:1/22:2	0.181851	0	1.25208	0.129961	0.118213	1.25174	0	0	0.0102682	0	0.0129942
plPE 18:1/20:3	0.133117	0.114223	2.26289	0.236187	0.150847	2.46799	0	0	0.0190825	0.0461616	0.013696
plPE 18:1/22:3	0.237969	0.145277	1.01693	0.113691	0.0574455	0.764459	0	0	0.0104863	0	0.131405
plPE 18:1/20:4	0.199368	0.205223	1.91443	0.139311	0.182598	2.59929	0	0	0.0424903	0.0329044	0.0207113
plPE 18:1/22:4	0.163678	0.154458	2.61535	0.175423	0.171495	1.47994	0	0	0.00865072	0.0395999	0.0941733
plPE 18:1/20:5	0.1549	0.140416	0.739491	0.0761661	0.155389	0.56571	0	0	0.0108134	0.0104149	0.130365
plPE 18:1/22:5	0.236575	0.12975	1.31832	0.117089	0.148912	1.85613	0	0	0.017774	0.0201431	0.550858
plPE 18:1/22:6	0.0694095	0.0950509	0.130608	0.0724955	0.0467638	0.228916	0	0	0.0142301	0.0231571	0.0162888
plPE 18:0/18:1	0.472211	0.5349	2.80439	0.427917	0.553403	3.16779	0	0	0.0593867	0.0407126	0.914808
plPE 18:0/16:1	0.130244	0.0971301	0.993958	0.0755276	0.0773924	1.47061	0	0	0.0372497	0.0109632	0.038932
plPE 18:0/18:2	2.38427	1.90425	17.2628	2.77782	2.5649	18.6167	0	0	0.301191	0.208276	0.944853
plPE 18:0/20:1	0.327953	0.163187	2.38993	0.248997	0.243176	3.31257	0	0	0.0355735	0.0133794	0.109539
plPE 18:0/20:2	0.179615	0.372174	2.11913	0.205956	0.186922	2.38111	0	0	0.0247977	0.0221385	0.0813726
plPE 18:0/22:2	0.292175	0.173081	4.05477	0.298316	0.225748	4.60977	0	0	0.0034589	0.00981568	0.188123
plPE 18:0/20:3	0.507676	0.428216	6.25415	0.432975	0.394575	6.29223	0	0	0.085967	0.0162185	0.177552
plPE 18:0/22:3	0.273347	0.207603	2.50999	0.261032	0.242177	3.32934	0	0	0.00649209	0.0212927	0.268083
plPE 18:0/20:4	1.963	1.09362	12.0436	1.80185	1.87608	10.9572	0	0	0.406607	0.127485	0.396163
plPE 18:0/22:4	1.38106	0.958283	14.1314	1.19313	1.01815	15.6873	0	0	0.154826	0.0553311	1.05401
plPE 18:0/20:5	0.485804	0.430516	1.75032	0.796266	0.521201	3.50275	0	0	0.0244252	0.0469949	0.295877
plPE 18:0/22:5	1.19046	1.13055	9.92521	1.48504	1.20805	14.6069	0	0	0.0773464	0.136092	0.777182
plPE 18:0/22:6	0.122816	0.0705424	0.626537	0.0953688	0.139077	1.26919	0	0	0.0204607	0	0.060211
Cholesterol	77.8843	98.3959	941.729	75.3368	91.8574	788.911	2.18923	3.12084	34.5032	33.8102	185.377
	425.718	440.099	3518.78	328.357	384.409	3180.26	12.1497	16.2071
plPE 18:0/18:0 und 18:1 auf 18:1 und 18:2 geändert! Am 2.12.2015
